# Supplementary material for: Effects of water stress on secondary metabolism of Panax ginseng fresh roots
Source: PLoS One. 2024 Nov 27;19(11):e0312023. doi: 10.1371/journal.pone.0312023 (PMC11602063; doi:10.1371/journal.pone.0312023)
Supplement: S1 Data — (XLSX) [file pone.0312023.s001.xlsx]

## Sheet: Fig1
Main root O2·-								Fibrous root O2·-
	D0	D1	D2	D3	D4	D5			D0	D1	D2	D3	D4	D5
CK	0.83±0.01	0.82±0.01	0.82±0.01	0.83±0.01	0.82±0.01	0.83±0.02		CK
Treatment	0.83±0.01	0.79±0.02*	0.84±0.01	0.95±0.02**	0.92±0.01**	0.88±0.01**		Treatment	0.78±0.02	0.85±0.03*	0.83±0.03	0.92±0.02**	0.95±0.02**	0.86±0.02**
Main root H2O2								Fibrous root H2O2
	D0	D1	D2	D3	D4	D5			D0	D1	D2	D3	D4	D5
CK	6.15±0.23	5.56±0.42	5.55±0.17	5.89±0.80	6.06±0.61	5.31±0.47		CK	3.49±0.18	2.77±0.33	3.22±0.19	4.44±0.24	4.28±0.37	3.85±0.24
Treatment	6.15±0.23	5.08±0.39*	4.47±0.52*	6.33±0.27	7.44±0.43*	7.89±0.4**		Treatment	3.49±0.18	4.01±0.27	4.07±0.23*	5.47±0.49**	3.79±0.47	4.44±0.28**

## Sheet: Fig2
Main root MDA								Fibrous root MDA
	D0	D1	D2	D3	D4	D5			D0	D1	D2	D3	D4	D5
CK	145.2±10.9	166.7±10.9	181.0±14.9	166.7±10.9	178.6±12.4	164.3±21.4		CK	92.9±7.1	78.6±7.1	81.0±10.9	107.1±7.1	135.7±14.3	121.4±7.1
Treatment	145.2±10.9	157.1±7.1	164.3±7.1	219.0±10.91**	242.9±14.3**	250.0±7.1**		Treatment	92.9±7.1	104.8±4.1	88.1±10.9	128.6±14.3*	173.8±4.1**	157.1±7.1**

## Sheet: Fig3
Main root NOX								Fibrous root NOX
	D0	D1	D2	D3	D4	D5			D0	D1	D2	D3	D4	D5
CK	58.26±2.90	67.92±2.93	73.0±2.93	74.44±4.12	79.76±3.42	76.38±4.75		CK	53.43±3.27	56.81±2.61	65.99±3.27	71.06±2.54	58.26±2.90	61.16±2.61
Treatment	58.26±2.90	64.30±6.25	62.13±4.37	78.07±6.03**	96.18±4.71**	118.89±8.01**		Treatment	53.43±3.27	68.65±3.57*	57.78±3.42	78.79±3.27**	80.24±4.37**	71.06±3.99**

## Sheet: Fig4
Main root SOD								Fibrous root SOD
	D0	D1	D2	D3	D4	D5			D0	D1	D2	D3	D4	D5
CK	208±9.2	207.1±3.7	207.3±3.8	198.6±4.5	195.2±4.2	193.6±6.1		CK	124.0±5.7	146.4±6.5	155.6±5.6	149.8±4.4	138.5±8.5	139.4±5.6
Treatment	208±9.2	190.4±2.8*	185.4±2.9*	211.9±6.5	238.1±6.7*	218.8±4.3		Treatment	124.0±5.7	126.0±2.6	169.8±4.2**	204.6±6.9**	206.9±6.1**	189.4±1.2**
Main root CAT								Fibrous root CAT
	D0	D1	D2	D3	D4	D5			D0	D1	D2	D3	D4	D5
CK	1062.2±24.0	1077.6±37.2	1092.9±21.8	1120.9±16.5	1109.4±21.5	1083.8±21.1		CK	1057.4±21.7	1159.8±38.5	1202.7±27.1	1164.2±26.9	1225.6±16.2	1046.8±37.8
Treatment	1062.2±24.0	1139.8±34.8*	1149.8±20.8**	1349.9±21.2**	1485.3±12.0**	1219.4±28.1**		Treatment	1057.4±21.7	1304.0±29.3**	1325.1±24.7**	1450.6±40.9**	1579.2±32.2**	1262.8±40.8**
Main root POD								Fibrous root POD
	D0	D1	D2	D3	D4	D5			D0	D1	D2	D3	D4	D5
CK	1770.3±46.3	1859.3±55.9	1785.2±46.3	1874.1±33.9	1866.7±22.2	1888.9±58.8		CK	1355.6±58.8	1466.7±22.2	1555.6±22.2	1481.5±33.9	1474.1±46.3	1570.4±55.9
Treatment	1770.3±46.3	1777.8±44.4	1918.5±25.7**	1963.0±33.9**	1985.2±33.9**	2111.1±22.2**		Treatment	1355.6±58.8	1785.2±71.4**	1688.9±22.2**	1896.3±55.9**	2170.4±46.3**	2000.0±44.4**

## Sheet: Fig5
Main root AsA								Fibrous root AsA
	D0	D1	D2	D3	D4	D5			D0	D1	D2	D3	D4	D5
CK	4.09±0.45	3.79±0.52	3.64±0.45	4.24±0.26	3.79±0.69	3.48±0.26		CK	3.94±0.52	4.55±0.45	4.39±0.26	3.48±0.26	3.94±0.26	3.64±0.45
Treatment	4.09±0.45	3.03±0.26*	5.30±0.26*	6.36±0.45**	4.24±0.52	3.94±0.26		Treatment	3.94±0.52	4.70±0.26	5.00±0.45	5.76±0.26**	6.52±0.26**	4.55±0.45
Main root GSH								Fibrous root GSH
	D0	D1	D2	D3	D4	D5			D0	D1	D2	D3	D4	D5
CK	94.28±5.36	95.94±3.47	101.5±1.67	104.28±2.55	92.61±5.36	92.06±3.47		CK	93.72±2.55	98.72±4.19	96.50±1.67	96.50±1.67	89.83±4.41	92.61±3.47
Treatment	94.28±5.36	89.83±3.33	92.06±4.19	97.61±3.47	110.94±6.94*	124.83±6.01**		Treatment	93.72±2.55	91.50±4.41	107.06±5.36*	110.39±3.47**	119.28±4.19**	97.61±3.47
Main root GSSG								Fibrous root GSSG
	D0	D1	D2	D3	D4	D5			D0	D1	D2	D3	D4	D5
CK	56.36±1.52	60.91±1.52	63.94±1.52	52.32±2.31	48.79±1.52	54.85±1.52		CK	34.14±2.31	30.61±1.52	32.63±2.31	33.13±2.31	35.15±1.52	33.64±1.52
Treatment	56.36±1.52	44.24±1.52**	40.20±2.31**	61.41±2.31*	73.03±1.52**	77.58±1.52**		Treatment	34.14±2.31	35.15±1.52	34.14±1.75	45.76±3.03**	50.30±1.52**	49.29±2.31**
Main root GSH/GSSG ratio								Fibrous root GSH/GSSG ratio
	D0	D1	D2	D3	D4	D5			D0	D1	D2	D3	D4	D5
CK	1.67±0.07	1.57±0.02	1.59±0.06	1.99±0.07	1.90±0.07	1.68±0.07		CK	2.79±0.17	3.24±0.30	2.97±0.18	2.92±0.2	2.56±0.15	2.76±0.21
Treatment	1.67±0.07	2.03±0.12*	2.29±0.03**	1.59±0.10	1.52±0.13	1.61±0.09*		Treatment	2.79±0.17	2.60±0.08	3.14±0.13	2.42±0.09*	2.37±0.14*	1.98±0.15**
Main root APX								Fibrous root APX
	D0	D1	D2	D3	D4	D5			D0	D1	D2	D3	D4	D5
CK	49.25±0.27	43.19±1.08	46.76±3.27	49.25±1.42	45.36±2.1	43.34±0.93		CK	35.42±1.68	44.74±1.86	33.56±2.14	38.68±2.03	37.60±1.50	32.94±2.81
Treatment	49.25±0.27	36.98±1.17**	51.42±1.17*	74.73±2.20**	63.23±1.42**	44.12±1.76*		Treatment	35.42±1.68	36.35±2.33	50.34±0.93**	46.3±0.71**	67.43±1.17**	38.22±2.14
Main root GR								Fibrous root GR
	D0	D1	D2	D3	D4	D5			D0	D1	D2	D3	D4	D5
CK	0.42±0.01	0.40±0.03	0.45±0.01	0.47±0.02	0.36±0.01	0.46±0.02		CK	0.31±0.02	0.37±0.02	0.35±0.02	0.38±0.01	0.39±0.02	0.35±0.02
Treatment	0.42±0.01	0.30±0.02**	0.37±0.02**	0.52±0.02**	0.52±0.01**	0.66±0.03**		Treatment	0.31±0.02	0.35±0.01*	0.39±0.02**	0.47±0.02**	0.49±0.01**	0.44±0.01**

## Sheet: Fig6
Main root HMGCR								Fibrous root HMGCR
	D0	D1	D2	D3	D4	D5			D0	D1	D2	D3	D4	D5
CK	184.22±4.49	218.53±8.82	205.78±8.99	187.16±11.89	215.59±5.88	201.86±4.49		CK	201.86±7.4	214.61±7.4	255.78±8.99	231.27±4.4.9	234.22±6.12	228.33±4.49
Treatment	184.22±4.49	174.41±7.78	160.69±4.49	236.18±5.88**	249.90±7.40**	241.08±11.89**		Treatment	201.86±7.4	225.39±6.12*	332.25±8.99**	264.61±6.12**	273.43±7.4**	266.57±4.49**
Main root FPS								Fibrous root FPS
	D0	D1	D2	D3	D4	D5			D0	D1	D2	D3	D4	D5
CK	157.65±4.73	158.41±6.01	147.80±3.47	162.20±3.47	159.92±7.31	155.38±5.25		CK	134.17±4.73	132.65±6.94	161.44±4.73	152.35±4.73	149.32±4.55	151.59±9.09
Treatment	157.65±4.73	143.26±5.72*	146.29±6.94**	160.68±6.01	188.71±3.47**	209.92±6.94**		Treatment	134.17±4.73	146.29±5.72*	175.08±5.72**	184.92±3.47**	202.35±4.73**	172.05±4.55**
Main root SS								Fibrous root SS
	D0	D1	D2	D3	D4	D5			D0	D1	D2	D3	D4	D5
CK	329.64±3.57	305.83±10.91	336.79±9.45	330.83±7.43	346.31±5.46	322.50±10.71		CK	299.88±8.99	276.07±14.29	298.69±5.46	318.93±10.71	351.07±14.29	308.21±14.29
Treatment	329.64±3.57	298.69±5.46**	345.12±12.54	409.40±7.43**	407.02±10.91**	410.60±14.43**		Treatment	299.88±8.99	284.40±10.91	343.93±7.14**	322.50±10.71	399.88±10.91**	353.45±12.54**
Main root SE								Fibrous root SE
	D0	D1	D2	D3	D4	D5			D0	D1	D2	D3	D4	D5
CK	311.67±7.35	318.15±5.78	273.70±10.52	335.74±6.99	274.63±9.76	308.89±10.02		CK	281.11±10.02	298.70±11.23	327.41±8.49	322.78±10.02	295.0±11.11	314.44±8.33
Treatment	311.67±7.35	245.93±8.49**	277.41±9.76**	307.04±13.7	420.93±6.99**	419.07±5.78**		Treatment	281.11±10.02	291.30±8.49	280.19±4.24	311.67±5.56*	358.89±10.01**	324.63±8.49**
Main root DS								Fibrous root DS
	D0	D1	D2	D3	D4	D5			D0	D1	D2	D3	D4	D5
CK	207.43±7.32	190.07±4.34	223.40±8.42	228.96±9.55	232.43±4.34	223.40±8.67		CK	233.13±8.83	261.60±7.32	281.74±8.67	256.04±6.25	247.01±6.35	239.38±7.51
Treatment	207.43±7.32	182.43±5.24**	160.90±4.34**	247.71±6.25**	264.38±6.25**	270.63±5.51**		Treatment	233.13±8.83	190.07±11.85**	224.79±7.51	246.32±7.32	299.79±11.60**	295.63±13.66**

## Sheet: Fig7
Main root Rg1								Fibrous root Rg1
	D0	D1	D2	D3	D4	D5			D0	D1	D2	D3	D4	D5
CK	3.56±0.06	3.99±0.02	4.00±0.06	4.01±0.01	3.51±0.03	3.41±0.17		CK	3.59±0.05	3.63±0.10	4.75±0.07	5.14±0.01	4.63±0.03	4.65±0.06
Treatment	3.56±0.06	2.39±0.11**	2.48±0.10**	4.36±0.11**	4.94±0.15**	5.07±0.14**		Treatment	3.59±0.05	3.70±0.15	3.73±0.12	5.46±0.08**	5.09±0.13**	4.34±0.06**
Main root Re								Fibrous root Re
	D0	D1	D2	D3	D4	D5			D0	D1	D2	D3	D4	D5
CK	2.01±0.05	1.67±0.06	1.64±0.11	1.32±0.05	1.72±0.02	1.39±0.06		CK	7.46±0.08	7.71±0.04	7.04±0.12	6.09±0.18	7.34±0.07	6.02±0.02
Treatment	2.01±0.05	1.21±0.05**	1.32±0.05**	1.72±0.13*	1.76±0.02**	1.80±0.05**		Treatment	7.46±0.08	6.42±0.14**	6.40±0.22**	7.09±0.14*	8.99±0.99**	7.86±0.12**
Main root Rf								Fibrous root Rf
	D0	D1	D2	D3	D4	D5			D0	D1	D2	D3	D4	D5
CK	0.83±0.05	0.86±0.03	0.83±0.01	0.82±0.02	0.77±0.01	0.69±0.04		CK	1.53±0.11	1.86±0.03	2.53±0.06	2.53±0.06	2.29±0.08	2.20±0.05
Treatment	0.83±0.05	0.55±0.03**	0.64±0.02**	0.88±0.06	1.08±0.03**	0.96±0.03*		Treatment	1.53±0.11	1.71±0.11	2.31±0.04**	2.81±0.07**	2.82±0.19**	2.63±0.02**
Main root Rg2+Rh1								Fibrous root Rg2+Rh1
	D0	D1	D2	D3	D4	D5			D0	D1	D2	D3	D4	D5
CK	0.19±0.01	0.09±0.01	0.19±0.01	0.17±0.01	0.26±0.01	0.08±0.01		CK	1.76±0.04	1.87±0.03	1.24±0.01	1.62±0.02	1.84±0.01	1.71±0.03
Treatment	0.19±0.01	0.1±0.01**	0.33±0.01**	0.17±0.02	0.30±0.02**	0.49±0.01**		Treatment	1.76±0.04	1.14±0.06**	2.23±0.01**	1.91±0.02**	2.30±0.06**	2.00±0.01**
Main root Rb1								Fibrous root Rb1
	D0	D1	D2	D3	D4	D5			D0	D1	D2	D3	D4	D5
CK	1.57±0.07	1.52±0.09	1.59±0.01	1.51±0.01	1.13±0.02	1.28±0.13		CK	6.49±0.09	6.22±0.11	6.07±0.07	5.83±0.14	5.71±0.24	5.87±0.08
Treatment	1.57±0.07	0.97±0.04**	1.01±0.04**	1.93±0.1**	1.89±0.11*	1.90±0.06**		Treatment	6.49±0.09	6.23±0.20	4.07±0.07**	6.62±0.25	7.61±0.36**	7.35±0.05**
Main root Rc								Fibrous root Rc
	D0	D1	D2	D3	D4	D5			D0	D1	D2	D3	D4	D5
CK	0.71±0.04	0.46±0.03	0.69±0.01	0.66±0.03	0.72±0.01	0.56±0.02		CK	4.18±0.10	5.28±0.08	3.83±0.08	4.33±0.16	5.43±0.07	3.56±0.04
Treatment	0.71±0.04	0.50±0.02**	0.68±0.03	0.73±0.03	0.82±0.01*	0.84±0.03**		Treatment	4.18±0.10	5.87±0.13**	4.36±0.13	4.67±0.09**	5.67±0.25**	5.11±0.01**
Main root Ro								Fibrous root Ro
	D0	D1	D2	D3	D4	D5			D0	D1	D2	D3	D4	D5
CK	1.31±0.01	1.31±0.02	1.21±0.03	0.84±0.04	0.96±0.01	1.21±0.01		CK	6.43±0.10	6.31±0.11	6.15±0.12	4.63±0.13	4.76±0.12	6.16±0.04
Treatment	1.31±0.01	1.16±0.04**	1.00±0.03**	1.42±0.03**	1.18±0.04**	1.21±0.04*		Treatment	6.43±0.10	6.90±0.06**	4.44±0.18**	5.81±0.11**	6.98±0.05**	6.66±0.08*
Main root Rb2								Fibrous root Rb2
	D0	D1	D2	D3	D4	D5			D0	D1	D2	D3	D4	D5
CK	0.47±0.02	0.54±0.07	0.12±0.02	0.12±0.01	0.15±0.01	0.14±0.01		CK	0.66±0.01	0.44±0.02	0.60±0.02	0.46±0.02	0.61±0.03	0.70±0.01
Treatment	0.47±0.02	0.15±0.01**	0.10±0.01**	0.29±0.03**	0.18±0.01**	0.18±0.01**		Treatment	0.66±0.01	0.65±0.02	0.48±0.01**	0.59±0.01**	0.71±0.04	0.72±0.01**
Main root Rb3								Fibrous root Rb3
	D0	D1	D2	D3	D4	D5			D0	D1	D2	D3	D4	D5
CK	1.13±0.01	1.01±0.03	0.44±0.05	0.63±0.02	0.74±0.03	1.03±0.06		CK	0.77±0.03	0.74±0.01	0.89±0.01	0.64±0.03	0.74±0.03	0.54±0.02
Treatment	1.13±0.01	1.14±0.04	0.76±0.02**	1.13±0.04	0.90±0.02**	1.25±0.02**		Treatment	0.77±0.03	1.12±0.05**	0.43±0.02**	0.70±0.02*	0.77±0.04	0.74±0.03

## Sheet: Fig8
Main root total ginsenosides								Fibrous root total ginsenosides
	D0	D1	D2	D3	D4	D5			D0	D1	D2	D3	D4	D5
CK	25.21±0.24	24.79±0.82	25.99±0.82	27.06±0.64	24.12±0.68	23.54±0.77		CK	68.84±0.44	67.72±0.66	69.67±0.33	69.98±0.47	69.96±0.44	69.62±0.35
Treatment	25.21±0.24	17.6±1.83**	18.39±1.7**	27.61±0.85**	33.31±1.31**	35.32±0.64**		Treatment	68.84±0.44	66.36±0.87*	67.15±0.77*	73.97±0.66**	71.7±0.27**	70.97±0.51**

## Sheet: Fig9
Main root 1,3-DPG								Fibrous root 1,3-DPG
	D0	D1	D2	D3	D4	D5			D0	D1	D2	D3	D4	D5
CK	1231.6±17.2	1244.58±19.28	1390.94±25.0	1258.13±16.90	1288.85±12.14	1223.75±17.40		CK	1187.8±7.16	1251.9±37.2	1307.6±60.0	1452.4±56.4	1575.3±40.9	1390.4±62.8
Treatment	1231.6±17.2	1018.0±44.9**	1230.5±11.5	1323.2±13.5**	1494.6±49.2**	1600.3±43.8**		Treatment	1187.8±7.16	1224.8±14.2*	1334.7±13.4**	1316.5±13.3**	1366.5±8.6**	1245.6±17.4**
Main root PEPC								Fibrous root PEPC
	D0	D1	D2	D3	D4	D5			D0	D1	D2	D3	D4	D5
CK	129.49±4.62	139.74±8.01	142.74±6.45	146.58±9.00	154.70±9.00	144.02±4.50		CK	121.79±5.13	138.89±5.18	150.43±2.67	150.43±7.73	142.74±5.78	146.15±5.13
Treatment	129.49±4.62	125.64±7.69	116.67±7.14	149.15±6.45*	157.69±5.88**	180.77±9.68**		Treatment	121.79±5.13	136.32±8.34	127.35±7.83	161.97±5.78**	178.63±7.29**	159.40±8.54**

## Sheet: Fig10
Main root
Group		Total	Rg1	Re	Rf	Rg2+Rh1	Rb1	Rc	Ro	Rb2	Rb3	HMGCR	FPS	SS	SE	DS	NOX	O2·-	H2O2	MDA	SOD	CAT	POD	AsA	GSH	GSSG	GSH/GSSG	APX	GR	1,3-DPG	PEPC
CK	CK-1	25.2625	3.48854	1.9759	0.825549	0.184499	1.50396	0.661438	1.30758	0.466139	1.14583	183.235	162.955	326.071	314.444	208.125	61.1594	0.819834	6.24071	157.143	210.958	1071.94	1822.22	3.63636	96.5	57.8788	1.66728	49.4036	0.410933	1248.75	130.769
CK	CK-2	25.4188	3.58607	2.06245	0.872945	0.194147	1.64804	0.7175	1.3001	0.49214	1.12224	189.118	156.136	329.643	303.333	214.375	55.3623	0.824757	6.32183	135.714	215.395	1034.81	1755.56	4.09091	88.1667	54.8485	1.60746	49.4036	0.425227	1214.37	124.359
CK	CK-3	24.95	3.60561	1.99181	0.782183	0.199762	1.55075	0.737918	1.32112	0.462099	1.1284	180.294	153.864	333.214	317.222	199.792	58.2609	0.834605	5.88659	142.857	197.647	1079.72	1733.33	4.54545	98.1667	56.3636	1.74167	48.9375	0.421653	1231.56	133.333
Treat	T-1	36.0458	5.05252	1.74857	0.956715	0.505448	1.88885	0.83585	1.20566	0.179747	1.26653	230.294	217.5	408.214	417.222	268.542	126.377	0.888769	7.74381	250	214.185	1250.89	2133.33	4.09091	119.833	79.0909	1.51513	43.3446	0.689653	1556.56	189.744
Treat	T-2	35.03	4.94193	1.80741	0.94375	0.478499	1.92876	0.810427	1.16984	0.180643	1.24483	239.118	203.864	426.071	414.444	276.875	119.855	0.878921	8.3396	257.143	219.429	1210.7	2111.11	4.09091	123.167	76.0606	1.61932	46.1411	0.639627	1600.31	182.051
Treat	T-3	34.8737	5.21059	1.8546	0.993923	0.493763	1.94763	0.862346	1.24879	0.177089	1.23751	253.824	208.409	397.5	425.556	266.458	110.435	0.873997	7.57661	242.857	222.655	1196.69	2088.89	3.63636	131.5	77.5758	1.69512	42.8786	0.66464	1644.06	170.513
Fibrous root
Group		Total	Rg1	Re	Rf	Rg2+Rh1	Rb1	Rc	Ro	Rb2	Rb3	HMGCR	FPS	SS	SE	DS	NOX	O2·-	H2O2	MDA	SOD	CAT	POD	AsA	GSH	GSSG	GSH/GSSG	APX	GR	1,3-DPG	PEPC
CK	CK-1	69.3332	3.53522	7.37525	1.53774	1.72096	6.41574	4.07309	6.31771	0.665015	0.762333	200.882	128.864	301.071	270	241.458	50.2899	0.79029	3.69591	100	117.782	1034.07	1377.78	3.63636	93.1667	32.1212	2.90047	35.8875	0.296587	1194.06	116.667
CK	CK-2	68.7081	3.60928	7.49614	1.62375	1.80335	6.58642	4.21675	6.47841	0.660993	0.761852	209.706	135.682	290.357	283.889	233.125	53.1884	0.780442	3.35909	92.8571	129.076	1061.1	1288.89	4.54545	96.5	33.6364	2.86892	36.8196	0.307307	1180	121.795
CK	CK-3	68.4737	3.63083	7.51839	1.41391	1.74094	6.46531	4.26494	6.50151	0.656699	0.736095	195	137.955	308.214	289.444	224.792	56.8116	0.755823	3.42752	85.7143	125.042	1077.02	1400	3.63636	94.8333	36.6667	2.58636	33.5571	0.328747	1189.37	126.923
Treat	T-1	71.6774	5.09502	9.01748	2.63426	2.23729	7.31324	5.56917	6.96319	0.707732	0.73269	280.294	203.864	397.5	370	312.292	84.3478	0.967551	3.31695	178.571	213.782	1604.77	2133.33	6.81818	119.833	48.7879	2.45621	66.1821	0.4824	1365.94	180.769
Treat	T-2	71.99	4.95819	8.88664	2.81275	2.34094	7.5036	5.49279	6.92936	0.669447	0.773788	265.588	197.045	411.786	356.111	297.708	80.7246	0.947856	3.78831	171.429	204.908	1589.88	2155.56	6.36364	123.167	50.303	2.44849	68.5125	0.50384	1358.12	184.615
Treat	T-3	71.443	5.21208	9.06763	3.00743	2.33475	8.00869	5.96076	7.03271	0.696652	0.81037	274.412	206.136	390.357	350.556	289.375	75.6522	0.938008	4.25549	171.429	202.084	1542.98	2222.22	6.36364	114.833	51.8182	2.21608	67.5804	0.49312	1375.31	170.513

[truncated: 3 more sheets: Fig11, Fig12, Fig14]
